# Supplementary material for: Development and evaluation of a machine learning-based in-hospital COVID-19 disease outcome predictor (CODOP): A multicontinental retrospective study
Source: eLife. 2022 May 17;11:e75985. doi: 10.7554/eLife.75985 (PMC9129872; doi:10.7554/eLife.75985)
Supplement: Supplementary file 2. [file elife-75985-supp2.xlsx]

## Sheet: Sheet1
Name	Institution
José Manuel Casas Rojo	Coordinator of the SEMI-COVID-19 Registry
José Manuel Casas Rojo	SEMI-COVID-19 Scientific Committee Members
José Manuel Ramos Rincón	SEMI-COVID-19 Scientific Committee Members
Carlos Lumbreras Bermejo	SEMI-COVID-19 Scientific Committee Members
Jesús Millán Núñez-Cortés	SEMI-COVID-19 Scientific Committee Members
Juan Miguel Antón Santos	SEMI-COVID-19 Scientific Committee Members
Ricardo Gómez Huelgas	SEMI-COVID-19 Scientific Committee Members
S & H Medical Science Service	SEMI-COVID-19 Registry Coordinating Center
Xavier Corbella	Hospital Universitari de Bellvitge. L'Hospitalet de Llobregat.
Narcís Homs	Hospital Universitari de Bellvitge. L'Hospitalet de Llobregat.
Abelardo Montero	Hospital Universitari de Bellvitge. L'Hospitalet de Llobregat.
Jose María Mora-Luján	Hospital Universitari de Bellvitge. L'Hospitalet de Llobregat.
Manuel Rubio-Rivas	Hospital Universitari de Bellvitge. L'Hospitalet de Llobregat.
Laura Abarca Casas	H. U. Gregorio Marañón. Madrid.
Álvaro Alejandre de Oña	H. U. Gregorio Marañón. Madrid.
Rubén Alonso Beato	H. U. Gregorio Marañón. Madrid.
Leyre Alonso Gonzalo	H. U. Gregorio Marañón. Madrid.
Jaime Alonso Muñoz	H. U. Gregorio Marañón. Madrid.
Crhistian Mario Amodeo Oblitas	H. U. Gregorio Marañón. Madrid.
Cristina Ausín García	H. U. Gregorio Marañón. Madrid.
Marta Bacete Cebrián	H. U. Gregorio Marañón. Madrid.
Jesús Baltasar Corral	H. U. Gregorio Marañón. Madrid.
Maria Barrientos Guerrero	H. U. Gregorio Marañón. Madrid.
Alejandro Bendala Estrada	H. U. Gregorio Marañón. Madrid.
María Calderón Moreno	H. U. Gregorio Marañón. Madrid.
Paula Carrascosa Fernández	H. U. Gregorio Marañón. Madrid.
Raquel Carrillo	H. U. Gregorio Marañón. Madrid.
Sabela Castañeda Pérez	H. U. Gregorio Marañón. Madrid.
Eva Cervilla Muñoz	H. U. Gregorio Marañón. Madrid.
Agustín Diego Chacón Moreno	H. U. Gregorio Marañón. Madrid.
Maria Carmen Cuenca Carvajal	H. U. Gregorio Marañón. Madrid.
Sergio de Santos	H. U. Gregorio Marañón. Madrid.
Andrés Enríquez Gómez	H. U. Gregorio Marañón. Madrid.
Eduardo Fernández Carracedo	H. U. Gregorio Marañón. Madrid.
María Mercedes Ferreiro-Mazón Jenaro	H. U. Gregorio Marañón. Madrid.
Francisco Galeano Valle	H. U. Gregorio Marañón. Madrid.
Alejandra Garcia	H. U. Gregorio Marañón. Madrid.
Irene Garcia Fernandez-Bravo	H. U. Gregorio Marañón. Madrid.
María Eugenia García Leoni	H. U. Gregorio Marañón. Madrid.
Maria Gomez Antunez	H. U. Gregorio Marañón. Madrid.
Candela González San Narciso	H. U. Gregorio Marañón. Madrid.
Anthony Alexander Gurjian	H. U. Gregorio Marañón. Madrid.
Lorena Jiménez Ibáñez	H. U. Gregorio Marañón. Madrid.
Cristina Lavilla Olleros	H. U. Gregorio Marañón. Madrid.
Cristina Llamazares Mendo	H. U. Gregorio Marañón. Madrid.
Sara Luis García	H. U. Gregorio Marañón. Madrid.
Víctor Mato Jimeno	H. U. Gregorio Marañón. Madrid.
Clara Millán Nohales	H. U. Gregorio Marañón. Madrid.
Jesús Millán Núñez-Cortés	H. U. Gregorio Marañón. Madrid.
Sergio Moragón Ledesma	H. U. Gregorio Marañón. Madrid.
Antonio Muiño Miguez	H. U. Gregorio Marañón. Madrid.
Cecilia Muñoz Delgado	H. U. Gregorio Marañón. Madrid.
Lucía Ordieres Ortega	H. U. Gregorio Marañón. Madrid.
Susana Pardo Sánchez	H. U. Gregorio Marañón. Madrid.
Alejandro Parra Virto	H. U. Gregorio Marañón. Madrid.
María Teresa Pérez Sanz	H. U. Gregorio Marañón. Madrid.
Blanca Pinilla Llorente	H. U. Gregorio Marañón. Madrid.
Sandra Piqueras Ruiz	H. U. Gregorio Marañón. Madrid.
Guillermo Soria Fernández-Llamazares	H. U. Gregorio Marañón. Madrid.
María Toledano Macías	H. U. Gregorio Marañón. Madrid.
Neera Toledo Samaniego	H. U. Gregorio Marañón. Madrid.
Ana Torres do Rego	H. U. Gregorio Marañón. Madrid.
Maria Victoria Villalba Garcia	H. U. Gregorio Marañón. Madrid.
Gracia Villarreal	H. U. Gregorio Marañón. Madrid.
María Zurita Etayo	H. U. Gregorio Marañón. Madrid.
Jorge Álvarez Troncoso	H. U. La Paz-Cantoblanco-Carlos III. Madrid.
Francisco Arnalich Fernández	H. U. La Paz-Cantoblanco-Carlos III. Madrid.
Francisco Blanco Quintana	H. U. La Paz-Cantoblanco-Carlos III. Madrid.
Carmen Busca Arenzana	H. U. La Paz-Cantoblanco-Carlos III. Madrid.
Sergio Carrasco Molina	H. U. La Paz-Cantoblanco-Carlos III. Madrid.
Aranzazu Castellano Candalija	H. U. La Paz-Cantoblanco-Carlos III. Madrid.
Germán Daroca Bengoa	H. U. La Paz-Cantoblanco-Carlos III. Madrid.
Alejandro de Gea Grela	H. U. La Paz-Cantoblanco-Carlos III. Madrid.
Alicia de Lorenzo Hernández	H. U. La Paz-Cantoblanco-Carlos III. Madrid.
Alejandro Díez Vidal	H. U. La Paz-Cantoblanco-Carlos III. Madrid.
Carmen Fernández Capitán	H. U. La Paz-Cantoblanco-Carlos III. Madrid.
Maria Francisca García Iglesias	H. U. La Paz-Cantoblanco-Carlos III. Madrid.
Borja González Muñoz	H. U. La Paz-Cantoblanco-Carlos III. Madrid.
Carmen Rosario Herrero Gil	H. U. La Paz-Cantoblanco-Carlos III. Madrid.
Juan María Herrero Martínez	H. U. La Paz-Cantoblanco-Carlos III. Madrid.
Víctor Hontañón	H. U. La Paz-Cantoblanco-Carlos III. Madrid.
Maria Jesús Jaras Hernández	H. U. La Paz-Cantoblanco-Carlos III. Madrid.
Carlos Lahoz	H. U. La Paz-Cantoblanco-Carlos III. Madrid.
Cristina Marcelo Calvo	H. U. La Paz-Cantoblanco-Carlos III. Madrid.
Juan Carlos Martín Gutiérrez	H. U. La Paz-Cantoblanco-Carlos III. Madrid.
Monica Martinez Prieto	H. U. La Paz-Cantoblanco-Carlos III. Madrid.
Elena Martínez Robles	H. U. La Paz-Cantoblanco-Carlos III. Madrid.
Araceli Menéndez Saldaña	H. U. La Paz-Cantoblanco-Carlos III. Madrid.
Alberto Moreno Fernández	H. U. La Paz-Cantoblanco-Carlos III. Madrid.
Jose Maria Mostaza Prieto	H. U. La Paz-Cantoblanco-Carlos III. Madrid.
Ana Noblejas Mozo	H. U. La Paz-Cantoblanco-Carlos III. Madrid.
Carlos Manuel Oñoro López	H. U. La Paz-Cantoblanco-Carlos III. Madrid.
Esmeralda Palmier Peláez	H. U. La Paz-Cantoblanco-Carlos III. Madrid.
Marina Palomar Pampyn	H. U. La Paz-Cantoblanco-Carlos III. Madrid.
Maria Angustias Quesada Simón	H. U. La Paz-Cantoblanco-Carlos III. Madrid.
Juan Carlos Ramos Ramos	H. U. La Paz-Cantoblanco-Carlos III. Madrid.
Luis Ramos Ruperto	H. U. La Paz-Cantoblanco-Carlos III. Madrid.
Aquilino Sánchez Purificación	H. U. La Paz-Cantoblanco-Carlos III. Madrid.
Teresa Sancho Bueso	H. U. La Paz-Cantoblanco-Carlos III. Madrid.
Raquel Sorriguieta Torre	H. U. La Paz-Cantoblanco-Carlos III. Madrid.
Clara Itziar Soto Abanedes	H. U. La Paz-Cantoblanco-Carlos III. Madrid.
Yeray Untoria Tabares	H. U. La Paz-Cantoblanco-Carlos III. Madrid.
Marta Varas Mayoral	H. U. La Paz-Cantoblanco-Carlos III. Madrid.
Julia Vásquez Manau	H. U. La Paz-Cantoblanco-Carlos III. Madrid.
Jose Luis Beato Pérez	C. H. U. de Albacete. Albacete
Maria Lourdes Sáez Méndez	C. H. U. de Albacete. Albacete
Inés Armenteros Yeguas	H. Clínico San Carlos. Madrid
Javier Azaña Gómez	H. Clínico San Carlos. Madrid
Julia Barrado Cuchillo	H. Clínico San Carlos. Madrid
Irene Burruezo López	H. Clínico San Carlos. Madrid
Noemí Cabello Clotet	H. Clínico San Carlos. Madrid
Alberto E. Calvo Elías	H. Clínico San Carlos. Madrid
Elpidio Calvo Manuel	H. Clínico San Carlos. Madrid
Verónica Cano	H. Clínico San Carlos. Madrid
Carmen María Cano de Luque	H. Clínico San Carlos. Madrid
Cynthia Chocron Benbunan	H. Clínico San Carlos. Madrid
Laura Dans Vilan	H. Clínico San Carlos. Madrid
Claudia Dorta Hernández	H. Clínico San Carlos. Madrid
Ester Emilia Dubon Peralta	H. Clínico San Carlos. Madrid
Vicente Estrada Pérez	H. Clínico San Carlos. Madrid
Santiago Fernandez-Castelao	H. Clínico San Carlos. Madrid
Marcos Oliver Fragiel Saavedra	H. Clínico San Carlos. Madrid
José Luis García Klepzig	H. Clínico San Carlos. Madrid
Maria del Rosario Iguarán Bermúdez	H. Clínico San Carlos. Madrid
Esther Jaén Ferrer	H. Clínico San Carlos. Madrid
Alejandro Maceín Rodríguez	H. Clínico San Carlos. Madrid
Alejandro Marcelles de Pedro	H. Clínico San Carlos. Madrid
Rubén Ángel Martín Sánchez	H. Clínico San Carlos. Madrid
Manuel Méndez Bailón	H. Clínico San Carlos. Madrid
Sara Miguel Álvarez	H. Clínico San Carlos. Madrid
Maria José Nuñez Orantos	H. Clínico San Carlos. Madrid
Carolina Olmos Mata	H. Clínico San Carlos. Madrid
Eva Orviz García	H. Clínico San Carlos. Madrid
David Oteo Mata	H. Clínico San Carlos. Madrid
Cristina Outon González	H. Clínico San Carlos. Madrid
Juncal Perez-Somarriba	H. Clínico San Carlos. Madrid
Pablo Pérez Mateos	H. Clínico San Carlos. Madrid
Maria Esther Ramos Muñoz	H. Clínico San Carlos. Madrid
Xabier Rivas Regaira	H. Clínico San Carlos. Madrid
Laura Mª Rodríguez Gallardo	H. Clínico San Carlos. Madrid
Iñigo Sagastagoitia Fornie	H. Clínico San Carlos. Madrid
Alejandro Salinas Botrán	H. Clínico San Carlos. Madrid
Miguel Suárez Robles	H. Clínico San Carlos. Madrid
Maddalena Elena Urbano	H. Clínico San Carlos. Madrid
Andrea María Vellisca González	H. Clínico San Carlos. Madrid
Miguel Villar Martínez	H. Clínico San Carlos. Madrid
Nicolás Alcalá Rivera	Hospital Royo Villanova. Zaragoza
Anxela Crestelo Vieitez	Hospital Royo Villanova. Zaragoza
Esther del Corral Beamonte	Hospital Royo Villanova. Zaragoza
Jesús Díez Manglano	Hospital Royo Villanova. Zaragoza
Isabel Fiteni Mera	Hospital Royo Villanova. Zaragoza
Maria del Mar Garcia Andreu	Hospital Royo Villanova. Zaragoza
Martin Gerico Aseguinolaza	Hospital Royo Villanova. Zaragoza
Claudia Josa Laorden	Hospital Royo Villanova. Zaragoza
Raul Martínez Murgui	Hospital Royo Villanova. Zaragoza
Marta Teresa Matía Sanz	Hospital Royo Villanova. Zaragoza
María Álvarez Bello	H. U. Puerta de Hierro. Majadahonda
Ane Andrés Eisenhofer	H. U. Puerta de Hierro. Majadahonda
Ana Arias Milla	H. U. Puerta de Hierro. Majadahonda
Isolina Baños Pérez	H. U. Puerta de Hierro. Majadahonda
Laura Benítez Gutiérrez	H. U. Puerta de Hierro. Majadahonda
Javier Bilbao Garay	H. U. Puerta de Hierro. Majadahonda
Silvia Blanco Alonso	H. U. Puerta de Hierro. Majadahonda
Jorge Calderón Parra	H. U. Puerta de Hierro. Majadahonda
Alejandro Callejas Díaz	H. U. Puerta de Hierro. Majadahonda
José María Camino Salvador	H. U. Puerta de Hierro. Majadahonda
Mª Cruz Carreño Hernández	H. U. Puerta de Hierro. Majadahonda
Valentín Cuervas-Mons Martínez	H. U. Puerta de Hierro. Majadahonda
Sara de la Fuente Moral	H. U. Puerta de Hierro. Majadahonda
Miguel del Pino Jimenez	H. U. Puerta de Hierro. Majadahonda
Alberto Díaz de Santiago	H. U. Puerta de Hierro. Majadahonda
Itziar Diego Yagüe	H. U. Puerta de Hierro. Majadahonda
Ignacio Donate Velasco	H. U. Puerta de Hierro. Majadahonda
Ana María Duca	H. U. Puerta de Hierro. Majadahonda
Pedro Durán del Campo	H. U. Puerta de Hierro. Majadahonda
Gabriela Escudero López	H. U. Puerta de Hierro. Majadahonda
Esther Expósito Palomo	H. U. Puerta de Hierro. Majadahonda
Ana Fernández Cruz	H. U. Puerta de Hierro. Majadahonda
Esther Fiz Benito	H. U. Puerta de Hierro. Majadahonda
Andrea Fraile López	H. U. Puerta de Hierro. Majadahonda
Amy Galán Gómez	H. U. Puerta de Hierro. Majadahonda
Sonia García Prieto	H. U. Puerta de Hierro. Majadahonda
Claudia García Rodríguez-Maimón	H. U. Puerta de Hierro. Majadahonda
Miguel Ángel García Viejo	H. U. Puerta de Hierro. Majadahonda
Javier Gómez Irusta	H. U. Puerta de Hierro. Majadahonda
Edith Vanessa Gutiérrez Abreu	H. U. Puerta de Hierro. Majadahonda
Isabel Gutiérrez Martín	H. U. Puerta de Hierro. Majadahonda
Ángela Gutiérrez Rojas	H. U. Puerta de Hierro. Majadahonda
Andrea Gutiérrez Villanueva	H. U. Puerta de Hierro. Majadahonda
Jesús Herráiz Jiménez	H. U. Puerta de Hierro. Majadahonda
Pedro Laguna del Estal	H. U. Puerta de Hierro. Majadahonda
Mª Carmen Máinez Sáiz	H. U. Puerta de Hierro. Majadahonda
Cristina Martín Martín	H. U. Puerta de Hierro. Majadahonda
María Martínez Urbistondo	H. U. Puerta de Hierro. Majadahonda
Fernando Martínez Vera	H. U. Puerta de Hierro. Majadahonda
Susana Mellor Pita	H. U. Puerta de Hierro. Majadahonda
Patricia Mills Sánchez	H. U. Puerta de Hierro. Majadahonda
Esther Montero Hernández	H. U. Puerta de Hierro. Majadahonda
Alberto Mora Vargas	H. U. Puerta de Hierro. Majadahonda
Cristina Moreno López	H. U. Puerta de Hierro. Majadahonda
Alfonso Ángel-Moreno Maroto	H. U. Puerta de Hierro. Majadahonda
Victor Moreno-Torres Concha	H. U. Puerta de Hierro. Majadahonda
Ignacio Morrás De La Torre	H. U. Puerta de Hierro. Majadahonda
Elena Múñez Rubio	H. U. Puerta de Hierro. Majadahonda
Ana Muñoz Gómez	H. U. Puerta de Hierro. Majadahonda
Rosa Muñoz de Benito	H. U. Puerta de Hierro. Majadahonda
Alejandro Muñoz Serrano	H. U. Puerta de Hierro. Majadahonda
Jose María Palau Fayós	H. U. Puerta de Hierro. Majadahonda
Lina Marcela Parra Ramírez	H. U. Puerta de Hierro. Majadahonda
Ilduara Pintos Pascual	H. U. Puerta de Hierro. Majadahonda
Arturo José Ramos Martín-Vegue	H. U. Puerta de Hierro. Majadahonda
Antonio Ramos Martínez	H. U. Puerta de Hierro. Majadahonda
Isabel Redondo Cánovas del Castillo	H. U. Puerta de Hierro. Majadahonda
Alberto Roldán Montaud	H. U. Puerta de Hierro. Majadahonda
Lucía Romero Imaz	H. U. Puerta de Hierro. Majadahonda
Yolanda Romero Pizarro	H. U. Puerta de Hierro. Majadahonda
Mónica Sánchez Santiuste	H. U. Puerta de Hierro. Majadahonda
David Sánchez Órtiz	H. U. Puerta de Hierro. Majadahonda
Enrique Sánchez Chica	H. U. Puerta de Hierro. Majadahonda
Patricia Serrano de la Fuente	H. U. Puerta de Hierro. Majadahonda
Pablo Tutor de Ureta	H. U. Puerta de Hierro. Majadahonda
Ángela Valencia Alijo	H. U. Puerta de Hierro. Majadahonda
Mercedes Valentín-Pastrana Aguilar	H. U. Puerta de Hierro. Majadahonda
Juan Antonio Vargas Núñez	H. U. Puerta de Hierro. Majadahonda
Jose Manuel Vázquez Comendador	H. U. Puerta de Hierro. Majadahonda
Gema Vázquez Contreras	H. U. Puerta de Hierro. Majadahonda
Carmen Vizoso Gálvez	H. U. Puerta de Hierro. Majadahonda
Gonzalo Acebes Repiso	H. Miguel Servet. Zaragoza
Uxua Asín Samper	H. Miguel Servet. Zaragoza
María Aranzazu Caudevilla Martínez	H. Miguel Servet. Zaragoza
José Miguel García Bruñén	H. Miguel Servet. Zaragoza
Rosa García Fenoll	H. Miguel Servet. Zaragoza
Jesús Javier González Igual	H. Miguel Servet. Zaragoza
Laura Letona Giménez	H. Miguel Servet. Zaragoza
Mónica Llorente Barrio	H. Miguel Servet. Zaragoza
María Aguilera García	H. U. La Princesa. Madrid
Ester Alonso Monge	H. U. La Princesa. Madrid
Jesús Álvarez Rodríguez	H. U. La Princesa. Madrid
Claudia Alvarez Varela	H. U. La Princesa. Madrid
Miquel Berniz Gòdia	H. U. La Princesa. Madrid
Marta Briega Molina	H. U. La Princesa. Madrid
Marta Bustamante Vega	H. U. La Princesa. Madrid
Jose Curbelo	H. U. La Princesa. Madrid
Alicia de las Heras Moreno	H. U. La Princesa. Madrid
Ignacio Descalzo Godoy	H. U. La Princesa. Madrid
Alexia Constanza Espiño Alvarez	H. U. La Princesa. Madrid
Ignacio Fernández Martín-Caro	H. U. La Princesa. Madrid
Alejandra Franquet López-Mosteiro	H. U. La Princesa. Madrid
Gonzalo Galvez Marquez	H. U. La Princesa. Madrid
María J. García Blanco	H. U. La Princesa. Madrid
Yaiza García del Álamo Hernández	H. U. La Princesa. Madrid
Clara García-Rayo Encina	H. U. La Princesa. Madrid
Noemí Gilabert González	H. U. La Princesa. Madrid
Carolina Guillamo Rodríguez	H. U. La Princesa. Madrid
Nicolás Labrador San Martín	H. U. La Princesa. Madrid
Manuel Molina Báez	H. U. La Princesa. Madrid
Carmen Muñoz Delgado	H. U. La Princesa. Madrid
Pedro Parra Caballero	H. U. La Princesa. Madrid
Javier Pérez Serrano	H. U. La Princesa. Madrid
Laura Rabes Rodríguez	H. U. La Princesa. Madrid
Pablo Rodríguez Cortés	H. U. La Princesa. Madrid
Carlos Rodriguez Franco	H. U. La Princesa. Madrid
Emilia Roy-Vallejo	H. U. La Princesa. Madrid
Monica Rueda Vega	H. U. La Princesa. Madrid
Aresio Sancha Lloret	H. U. La Princesa. Madrid
Beatriz Sánchez Moreno	H. U. La Princesa. Madrid
Marta Sanz Alba	H. U. La Princesa. Madrid
Jorge Serrano Ballester	H. U. La Princesa. Madrid
Alba Somovilla	H. U. La Princesa. Madrid
Carmen Suarez Fernández	H. U. La Princesa. Madrid
Macarena Vargas Tirado	H. U. La Princesa. Madrid
Almudena Villa Marti	H. U. La Princesa. Madrid
Alicia Alonso Álvarez	H. U. de A Coruña. A Coruña
Olaya Alonso Juarros	H. U. de A Coruña. A Coruña
Ariadna Arévalo López	H. U. de A Coruña. A Coruña
Carmen Casariego Castiñeira	H. U. de A Coruña. A Coruña
Ana Cerezales Calviño	H. U. de A Coruña. A Coruña
Marta Contreras Sánchez	H. U. de A Coruña. A Coruña
Ramón Fernández Varela	H. U. de A Coruña. A Coruña
Santiago J. Freire Castro	H. U. de A Coruña. A Coruña
Ana Padín Trigo	H. U. de A Coruña. A Coruña
Rafael Prieto Jarel	H. U. de A Coruña. A Coruña
Fátima Raad Varea	H. U. de A Coruña. A Coruña
Ignacio Ramil Freán	H. U. de A Coruña. A Coruña
Laura Ramos Alonso	H. U. de A Coruña. A Coruña
Francisco Javier Sanmartín Pensado	H. U. de A Coruña. A Coruña
David Vieito Porto	H. U. de A Coruña. A Coruña
Maria del Carmen Beceiro Abad	Hospital Clínico de Santiago. Santiago de Compostela
Maria Aurora Freire Romero	Hospital Clínico de Santiago. Santiago de Compostela
Sonia Molinos Castro	Hospital Clínico de Santiago. Santiago de Compostela
Emilio Manuel Paez Guillan	Hospital Clínico de Santiago. Santiago de Compostela
María Pazo Nuñez	Hospital Clínico de Santiago. Santiago de Compostela
Paula Maria Pesqueira Fontan	Hospital Clínico de Santiago. Santiago de Compostela
Ana María Álvarez Suárez	H. de Cabueñes. Gijón
Carlos Delgado Vergés	H. de Cabueñes. Gijón
Rosa Fernandez-Madera Martínez	H. de Cabueñes. Gijón
Eva Fonseca Aizpuru	H. de Cabueñes. Gijón
Alejandro Gómez Carrasco	H. de Cabueñes. Gijón
Cristina Helguera Amezua	H. de Cabueñes. Gijón
Juan Francisco López Caleya	H. de Cabueñes. Gijón
María del Mar Martínez López	H. de Cabueñes. Gijón
Aleida Martínez Zapico	H. de Cabueñes. Gijón
Carmen Olabuenaga Iscar	H. de Cabueñes. Gijón
María Luisa Taboada Martínez	H. de Cabueñes. Gijón
Lara María Tamargo Chamorro	H. de Cabueñes. Gijón
Judit Aranda Lobo	H. Moisès Broggi. Sant Joan Despí
Jose Loureiro Amigo	H. Moisès Broggi. Sant Joan Despí
Isabel Oriol Bermúdez	H. Moisès Broggi. Sant Joan Despí
Melani Pestaña Fernández	H. Moisès Broggi. Sant Joan Despí
Nicolas Rhyman	H. Moisès Broggi. Sant Joan Despí
Nuria Vázquez Piqueras	H. Moisès Broggi. Sant Joan Despí
Juan Alberto Aguilera Ayllón	Hospital Universitario Dr. Peset. Valencia
Arturo Artero	Hospital Universitario Dr. Peset. Valencia
María del Mar Carmona Martín	Hospital Universitario Dr. Peset. Valencia
María José Fabiá Valls	Hospital Universitario Dr. Peset. Valencia
Maria de Mar Fernández Garcés	Hospital Universitario Dr. Peset. Valencia
Ana Belén Gómez Belda	Hospital Universitario Dr. Peset. Valencia
Ian López Cruz	Hospital Universitario Dr. Peset. Valencia
Manuel Madrazo López	Hospital Universitario Dr. Peset. Valencia
Elisabeth Mateo Sanchis	Hospital Universitario Dr. Peset. Valencia
Jaume Micó Gandia	Hospital Universitario Dr. Peset. Valencia
Laura Piles Roger	Hospital Universitario Dr. Peset. Valencia
Adela Maria Pina Belmonte	Hospital Universitario Dr. Peset. Valencia
Alba Viana García	Hospital Universitario Dr. Peset. Valencia
Luis Fernando Abrego Vaca	H. U. Ramón y Cajal. Madrid
Ana Andréu Arnanz	H. U. Ramón y Cajal. Madrid
Octavio Arce García	H. U. Ramón y Cajal. Madrid
Marta Bajo González	H. U. Ramón y Cajal. Madrid
Pablo Borque Sanz	H. U. Ramón y Cajal. Madrid
Alberto Cozar Llisto	H. U. Ramón y Cajal. Madrid
Sonia de Pedro Baena	H. U. Ramón y Cajal. Madrid
Beatriz Del Hoyo Cuenda	H. U. Ramón y Cajal. Madrid
María Alejandra Gamboa Osorio	H. U. Ramón y Cajal. Madrid
Isabel García Sánchez	H. U. Ramón y Cajal. Madrid
Andrés González García	H. U. Ramón y Cajal. Madrid
Oscar Alberto López Cisneros	H. U. Ramón y Cajal. Madrid
Luis Manzano	H. U. Ramón y Cajal. Madrid
Miguel Martínez-Lacalzada	H. U. Ramón y Cajal. Madrid
Borja Merino Ortiz	H. U. Ramón y Cajal. Madrid
Jimena Rey-García	H. U. Ramón y Cajal. Madrid
Elisa Riera González	H. U. Ramón y Cajal. Madrid
Cristina Sánchez Díaz	H. U. Ramón y Cajal. Madrid
Grisell Starita Fajardo	H. U. Ramón y Cajal. Madrid
Cecilia Suárez Carantoña	H. U. Ramón y Cajal. Madrid
Adrian Viteri Noel	H. U. Ramón y Cajal. Madrid
Svetlana Zhilina Zhilina	H. U. Ramón y Cajal. Madrid
Sonia Casallo Blanco	H. Nuestra Señora del Prado. Talavera de la Reina
Jeffrey Oskar Magallanes Gamboa	H. Nuestra Señora del Prado. Talavera de la Reina
Cristina Salazar Mosteiro	H. Nuestra Señora del Prado. Talavera de la Reina
Andrea Silva Asiain	H. Nuestra Señora del Prado. Talavera de la Reina
Carlos Aldasoro Frias	C. Asistencial de Zamora. Zamora
Luis Arribas Perez	C. Asistencial de Zamora. Zamora
María Esther Fraile Villarejo	C. Asistencial de Zamora. Zamora
Beatriz García López	C. Asistencial de Zamora. Zamora
Victor Madrid Romero	C. Asistencial de Zamora. Zamora
Emilia Martínez Velado	C. Asistencial de Zamora. Zamora
Victoria Palomar Calvo	C. Asistencial de Zamora. Zamora
Sara Pintos Otero	C. Asistencial de Zamora. Zamora
Carlota Tuñón de Almeida	C. Asistencial de Zamora. Zamora
Ana Maria Alguacil Muñoz	H. Virgen de la Salud. Toledo
Marta Blanco Fernández	H. Virgen de la Salud. Toledo
Veronica Cano	H. Virgen de la Salud. Toledo
Ricardo Crespo Moreno	H. Virgen de la Salud. Toledo
Fernando Cuadra Garcia-Tenorio	H. Virgen de la Salud. Toledo
Blanca Díaz-Tendero Nájera	H. Virgen de la Salud. Toledo
Raquel Estévez González	H. Virgen de la Salud. Toledo
María Paz García Butenegro	H. Virgen de la Salud. Toledo
Alberto Gato Díez	H. Virgen de la Salud. Toledo
Verónica Gómez Caverzaschi	H. Virgen de la Salud. Toledo
Piedad María Gómez Pedraza	H. Virgen de la Salud. Toledo
Julio González Moraleja	H. Virgen de la Salud. Toledo
Raúl Hidalgo Carvajal	H. Virgen de la Salud. Toledo
Patricia Jiménez Aranda	H. Virgen de la Salud. Toledo
Raquel Labra González	H. Virgen de la Salud. Toledo
Áxel Legua Caparachini	H. Virgen de la Salud. Toledo
Pilar Lopez Castañeyra	H. Virgen de la Salud. Toledo
Agustín Lozano Ancin	H. Virgen de la Salud. Toledo
Jose Domingo Martin Garcia	H. Virgen de la Salud. Toledo
Cristina Morata Romero	H. Virgen de la Salud. Toledo
María Jesús Moya Saiz	H. Virgen de la Salud. Toledo
Helena Moza Moríñigo	H. Virgen de la Salud. Toledo
Gemma Muñiz Nicolás	H. Virgen de la Salud. Toledo
Enriqueta Muñoz Platon	H. Virgen de la Salud. Toledo
Filomena Oliveri	H. Virgen de la Salud. Toledo
Elena Ortiz Ortiz	H. Virgen de la Salud. Toledo
Raúl Perea Rafael	H. Virgen de la Salud. Toledo
Pilar Redondo Galán	H. Virgen de la Salud. Toledo
María Antonia Sepulveda Berrocal	H. Virgen de la Salud. Toledo
Vicente Serrano Romero de Ávila	H. Virgen de la Salud. Toledo
Pilar Toledano Sierra	H. Virgen de la Salud. Toledo
Yamilex Urbano Aranda	H. Virgen de la Salud. Toledo
Jesús Vázquez Clemente	H. Virgen de la Salud. Toledo
Carmen Yera Bergua	H. Virgen de la Salud. Toledo
Javier García Alegría	Hospital Costa del Sol. Marbella
Nicolás Jiménez-García	Hospital Costa del Sol. Marbella
Jairo Luque del Pino	Hospital Costa del Sol. Marbella
María Dolores Martín Escalante	Hospital Costa del Sol. Marbella
Juan Miguel Antón Santos	H. U. Infanta Cristina. Parla
Ana Belén Barbero Barrera	H. U. Infanta Cristina. Parla
Coralia Bueno Muiño	H. U. Infanta Cristina. Parla
Ruth Calderón Hernaiz	H. U. Infanta Cristina. Parla
Irene Casado Lopez	H. U. Infanta Cristina. Parla
José Manuel Casas Rojo	H. U. Infanta Cristina. Parla
Andrés Cortés Troncoso	H. U. Infanta Cristina. Parla
Mayte de Guzmán García-Monge	H. U. Infanta Cristina. Parla
Francesco Deodati	H. U. Infanta Cristina. Parla
Gonzalo García Casasola Sánchez	H. U. Infanta Cristina. Parla
Elena Garcia Guijarro	H. U. Infanta Cristina. Parla
Davide Luordo	H. U. Infanta Cristina. Parla
María Mateos González	H. U. Infanta Cristina. Parla
Jose A Melero Bermejo	H. U. Infanta Cristina. Parla
Lorea Roteta García	H. U. Infanta Cristina. Parla
Elena Sierra Gonzalo	H. U. Infanta Cristina. Parla
Javier Villanueva Martínez	H. U. Infanta Cristina. Parla
Mª Mar Ayala Gutiérrez	Hospital Regional Universitario de Málaga. Málaga
Rosa Bernal López	Hospital Regional Universitario de Málaga. Málaga
José Bueno Fonseca	Hospital Regional Universitario de Málaga. Málaga
Verónica Andrea Buonaiuto	Hospital Regional Universitario de Málaga. Málaga
Luis Francisco Caballero Martínez	Hospital Regional Universitario de Málaga. Málaga
Lidia Cobos Palacios	Hospital Regional Universitario de Málaga. Málaga
Clara Costo Muriel	Hospital Regional Universitario de Málaga. Málaga
Francis de Windt	Hospital Regional Universitario de Málaga. Málaga
Ana Teresa Fernandez-Truchaud Christophel	Hospital Regional Universitario de Málaga. Málaga
Paula García Ocaña	Hospital Regional Universitario de Málaga. Málaga
Ricardo Gómez Huelgas	Hospital Regional Universitario de Málaga. Málaga
Javier Gorospe García	Hospital Regional Universitario de Málaga. Málaga
Maria Dolores López Carmona	Hospital Regional Universitario de Málaga. Málaga
Pablo López Quirantes	Hospital Regional Universitario de Málaga. Málaga
Almudena López Sampalo	Hospital Regional Universitario de Málaga. Málaga
Elizabeth Lorenzo Hernández	Hospital Regional Universitario de Málaga. Málaga
Juan José Mancebo Sevilla	Hospital Regional Universitario de Málaga. Málaga
Jesica Martin Carmona	Hospital Regional Universitario de Málaga. Málaga
Luis Miguel Pérez-Belmonte	Hospital Regional Universitario de Málaga. Málaga
Araceli Pineda Cantero	Hospital Regional Universitario de Málaga. Málaga
Carlos Romero Gómez	Hospital Regional Universitario de Málaga. Málaga
Michele Ricci	Hospital Regional Universitario de Málaga. Málaga
Jaime Sanz Cánovas	Hospital Regional Universitario de Málaga. Málaga
Marisa Asensio Tomás	H. U. San Juan de Alicante. San Juan de Alicante
David Balaz	H. U. San Juan de Alicante. San Juan de Alicante
David Bonet Tur	H. U. San Juan de Alicante. San Juan de Alicante
Ruth Cañizares Navarro	H. U. San Juan de Alicante. San Juan de Alicante
Paloma Chazarra Pérez	H. U. San Juan de Alicante. San Juan de Alicante
Jesús Corbacho Redondo	H. U. San Juan de Alicante. San Juan de Alicante
Eliana Damonte White	H. U. San Juan de Alicante. San Juan de Alicante
Leticia Espinosa Del Barrio	H. U. San Juan de Alicante. San Juan de Alicante
Pedro Jesús Esteve Atiénzar	H. U. San Juan de Alicante. San Juan de Alicante
Carles García Cervera	H. U. San Juan de Alicante. San Juan de Alicante
David Francisco García Núñez	H. U. San Juan de Alicante. San Juan de Alicante
Vicente Giner Galvañ	H. U. San Juan de Alicante. San Juan de Alicante
Angie Gómez Uranga	H. U. San Juan de Alicante. San Juan de Alicante
Javier Guzmán Martínez	H. U. San Juan de Alicante. San Juan de Alicante
Isidro Hernández Isasi	H. U. San Juan de Alicante. San Juan de Alicante
Lourdes Lajara Villar	H. U. San Juan de Alicante. San Juan de Alicante
Verónica Martínez Sempere	H. U. San Juan de Alicante. San Juan de Alicante
Juan Manuel Núñez Cruz	H. U. San Juan de Alicante. San Juan de Alicante
Sergio Palacios Fernández	H. U. San Juan de Alicante. San Juan de Alicante
Juan Jorge Peris García	H. U. San Juan de Alicante. San Juan de Alicante
Andrea Riaño Pérez	H. U. San Juan de Alicante. San Juan de Alicante
José Miguel Seguí Ripoll	H. U. San Juan de Alicante. San Juan de Alicante
Azucena Sempere Mira	H. U. San Juan de Alicante. San Juan de Alicante
Philip Wikman-Jorgensen	H. U. San Juan de Alicante. San Juan de Alicante
Jesús Ballano Rodríguez-Solís	H. del Henares. Coslada
Luis Cabeza Osorio	H. del Henares. Coslada
María del Pilar Fidalgo Montero	H. del Henares. Coslada
Mª Isabel Fuentes Soriano	H. del Henares. Coslada
Erika Esperanza Lozano Rincon	H. del Henares. Coslada
Ana Martín Hermida	H. del Henares. Coslada
Jesus Martinez Carrilero	H. del Henares. Coslada
Jose Angel Pestaña Santiago	H. del Henares. Coslada
Manuel Sánchez Robledo	H. del Henares. Coslada
Patricia Sanz Rojas	H. del Henares. Coslada
Nahum Jacobo Torres Yebes	H. del Henares. Coslada
Vanessa Vento	H. del Henares. Coslada
Dafne Cabañero	H. U. La Fe. Valencia
María Calabuig Ballester	H. U. La Fe. Valencia
Pascual Císcar Fernández	H. U. La Fe. Valencia
Ricardo Gil Sánchez	H. U. La Fe. Valencia
Marta Jiménez Escrig	H. U. La Fe. Valencia
Cristina Marín Amela	H. U. La Fe. Valencia
Laura Parra Gómez	H. U. La Fe. Valencia
Carlos Puig Navarro	H. U. La Fe. Valencia
José Antonio Todolí Parra	H. U. La Fe. Valencia
Raquel Aranega González	H. de Mataró. Mataró
Ramon Boixeda	H. de Mataró. Mataró
Javier Fernández Fernández	H. de Mataró. Mataró
Carlos Lopera Mármol	H. de Mataró. Mataró
Marta Parra Navarro	H. de Mataró. Mataró
Ainhoa Rex Guzmán	H. de Mataró. Mataró
Aleix Serrallonga Fustier	H. de Mataró. Mataró
Diana Alegre González	H. San Pedro. Logroño
Irene Ariño Pérez de Zabalza	H. San Pedro. Logroño
Sergio Arnedo Hernández	H. San Pedro. Logroño
Jorge Collado Sáenz	H. San Pedro. Logroño
Beatriz Dendariena	H. San Pedro. Logroño
Marta Gómez del Mazo	H. San Pedro. Logroño
Iratxe Martínez de Narvajas Urra	H. San Pedro. Logroño
Sara Martínez Hernández	H. San Pedro. Logroño
Estela Menendez Fernández	H. San Pedro. Logroño
Jose Luís Peña Somovilla	H. San Pedro. Logroño
Elisa Rabadán Pejenaute	H. San Pedro. Logroño
Raquel Fernández González	Complejo Hospitalario Universitario Ourense. Ourense
Amara Gonzalez Noya	Complejo Hospitalario Universitario Ourense. Ourense
Carlos Hernández Ceron	Complejo Hospitalario Universitario Ourense. Ourense
Isabel Izuzquiza Avanzini	Complejo Hospitalario Universitario Ourense. Ourense
Ana Latorre Diez	Complejo Hospitalario Universitario Ourense. Ourense
Pablo López Mato	Complejo Hospitalario Universitario Ourense. Ourense
Ana María Lorenzo Vizcaya	Complejo Hospitalario Universitario Ourense. Ourense
Daniel Peña Benítez	Complejo Hospitalario Universitario Ourense. Ourense
Milagros María Peña Zemsch	Complejo Hospitalario Universitario Ourense. Ourense
Lucía Pérez Expósito	Complejo Hospitalario Universitario Ourense. Ourense
Marta Pose Bar	Complejo Hospitalario Universitario Ourense. Ourense
Lara Rey González	Complejo Hospitalario Universitario Ourense. Ourense
Laura Rodrigo Lara	Complejo Hospitalario Universitario Ourense. Ourense
Francisco Javier Bejarano Luque	H. Juan Ramón Jiménez. Huelva
Francisco Javier Carrasco-Sánchez	H. Juan Ramón Jiménez. Huelva
Mercedes de Sousa Baena	H. Juan Ramón Jiménez. Huelva
Jaime Díaz Leal	H. Juan Ramón Jiménez. Huelva
Aurora Espinar Rubio	H. Juan Ramón Jiménez. Huelva
Maria Franco Huertas	H. Juan Ramón Jiménez. Huelva
Juan Antonio García Bravo	H. Juan Ramón Jiménez. Huelva
Andrés Gonzalez Macías	H. Juan Ramón Jiménez. Huelva
Encarnación Gutiérrez Jiménez	H. Juan Ramón Jiménez. Huelva
Alicia Hidalgo Jiménez	H. Juan Ramón Jiménez. Huelva
Constantino Lozano Quintero	H. Juan Ramón Jiménez. Huelva
Carmen Mancilla Reguera	H. Juan Ramón Jiménez. Huelva
Francisco Javier Martínez Marcos	H. Juan Ramón Jiménez. Huelva
Francisco Muñoz Beamud	H. Juan Ramón Jiménez. Huelva
Maria Perez Aguilera	H. Juan Ramón Jiménez. Huelva
Alícia Perez Jiménez	H. Juan Ramón Jiménez. Huelva
Virginia Rodríguez Castaño	H. Juan Ramón Jiménez. Huelva
Alvaro Sánchez de Alcazar del Río	H. Juan Ramón Jiménez. Huelva
Leire Toscano Ruiz	H. Juan Ramón Jiménez. Huelva
Antonio Pablo Arenas de Larriva	H. U. Reina Sofía. Córdoba
Pilar Calero Espinal	H. U. Reina Sofía. Córdoba
Javier Delgado Lista	H. U. Reina Sofía. Córdoba
Francisco Fuentes-Jiménez	H. U. Reina Sofía. Córdoba
María Jesús Gómez Vázquez	H. U. Reina Sofía. Córdoba
Jose Jiménez Torres	H. U. Reina Sofía. Córdoba
José López-Miranda	H. U. Reina Sofía. Córdoba
Laura Martín Piedra	H. U. Reina Sofía. Córdoba
Javier Pascual Vinagre	H. U. Reina Sofía. Córdoba
Pablo Pérez-Martinez	H. U. Reina Sofía. Córdoba
María Elena Revelles Vílchez	H. U. Reina Sofía. Córdoba
Juan Luis Romero Cabrera	H. U. Reina Sofía. Córdoba
José David Torres Peña	H. U. Reina Sofía. Córdoba
María Esther Guisado Espartero	Hospital Infanta Margarita. Cabra
Lorena Montero Rivas	Hospital Infanta Margarita. Cabra
Maria de la Sierra Navas Alcántara	Hospital Infanta Margarita. Cabra
Raimundo Tirado-Miranda	Hospital Infanta Margarita. Cabra
Begoña Cortés Rodríguez	Hospital Alto Guadalquivir. Andújar
Hortensia Alvarez Diaz	C. H. U. de Ferrol. Ferrol
Tamara Dalama Lopez	C. H. U. de Ferrol. Ferrol
Estefania Martul Pego	C. H. U. de Ferrol. Ferrol
Carmen Mella Pérez	C. H. U. de Ferrol. Ferrol
Ana Pazos Ferro	C. H. U. de Ferrol. Ferrol
Sabela Sánchez Trigo	C. H. U. de Ferrol. Ferrol
Dolores Suarez Sambade	C. H. U. de Ferrol. Ferrol
Maria Trigas Ferrin	C. H. U. de Ferrol. Ferrol
Maria del Carmen Vázquez Friol	C. H. U. de Ferrol. Ferrol
Laura Vilariño Maneiro	C. H. U. de Ferrol. Ferrol
Rafael Aragon Lara	C. H. U. de Badajoz. Badajoz
Inmaculada Cimadevilla Fernandez	C. H. U. de Badajoz. Badajoz
Juan Carlos Cira García	C. H. U. de Badajoz. Badajoz
Gema Maria García García	C. H. U. de Badajoz. Badajoz
Julia Gonzalez Granados	C. H. U. de Badajoz. Badajoz
Beatriz Guerrero Sánchez	C. H. U. de Badajoz. Badajoz
Francisco Javier Monreal Periáñez	C. H. U. de Badajoz. Badajoz
Maria Josefa Pascual Perez	C. H. U. de Badajoz. Badajoz
Rosario Maria García Diez	Complejo Asistencial Universitario de León. León
Manuel Martin Regidor	Complejo Asistencial Universitario de León. León
Angel Luis Martínez Gonzalez	Complejo Asistencial Universitario de León. León
Alberto Muela Molinero	Complejo Asistencial Universitario de León. León
Raquel Rodríguez Díez	Complejo Asistencial Universitario de León. León
BeatrizVicente Montes.	Complejo Asistencial Universitario de León. León
Javier Ena	Hospital Marina Baixa. Villajoyosa
Jose Enrique Gómez Segado	Hospital Marina Baixa. Villajoyosa
Ruth Gonzalez Ferrer	Hospital del Tajo. Aranjuez
Raquel Monsalvo Arroyo	Hospital del Tajo. Aranjuez
José Nicolás Alcalá Pedrajas	H. de Pozoblanco. Pozoblanco
Antonia Márquez García	H. de Pozoblanco. Pozoblanco
Inés Vargas	H. de Pozoblanco. Pozoblanco
Marta Fernández-Ayala Novo	H. U. Marqués de Valdecilla. Santander
José Javier Napal Lecumberri	H. U. Marqués de Valdecilla. Santander
Nuria Puente Ruiz	H. U. Marqués de Valdecilla. Santander
Jose Riancho	H. U. Marqués de Valdecilla. Santander
Isabel Sampedro Garcia	H. U. Marqués de Valdecilla. Santander
Yolanda Casillas Viera	H. U. Severo Ochoa. Leganés
Lucía Cayuela Rodríguez	H. U. Severo Ochoa. Leganés
Carmen de Juan Alvarez	H. U. Severo Ochoa. Leganés
Gema Flox Benitez	H. U. Severo Ochoa. Leganés
Laura García Escudero	H. U. Severo Ochoa. Leganés
Juan Martin Torres	H. U. Severo Ochoa. Leganés
Patricia Moreira Escriche	H. U. Severo Ochoa. Leganés
Susana Plaza Canteli	H. U. Severo Ochoa. Leganés
M Carmen Romero Pérez	H. U. Severo Ochoa. Leganés
Ana Suarez Lombraña	Hospital Platón. Barcelona
Sara Fuente Cosío	Hospital Valle del Nalón. Riaño. Langreo
César Manuel Gallo Álvaro	Hospital Valle del Nalón. Riaño. Langreo
Julia Lobo García	Hospital Valle del Nalón. Riaño. Langreo
Antía Pérez Piñeiro	Hospital Valle del Nalón. Riaño. Langreo
Anyuli Gracia Gutiérrez	H. General Defensa
Leticia Esther Royo Trallero	H. General Defensa
Francisco Amorós Martínez	H. U. del Vinalopó. Elche
Erika Ascuña Vásquez	H. U. del Vinalopó. Elche
José Carlos Escribano Stablé	H. U. del Vinalopó. Elche
Adriana Hernández Belmonte	H. U. del Vinalopó. Elche
Ana Maestre Peiró	H. U. del Vinalopó. Elche
Raquel Martínez Goñi	H. U. del Vinalopó. Elche
M.Carmen Pacheco Castellanos	H. U. del Vinalopó. Elche
Bernardino Soldan Belda	H. U. del Vinalopó. Elche
David Vicente Navarro	H. U. del Vinalopó. Elche
Alba Camarena Molina	H. Francesc de Borja. Gandia
Simona Cioaia	H. Francesc de Borja. Gandia
Anna Ferrer Santolalia	H. Francesc de Borja. Gandia
José María Frutos Pérez	H. Francesc de Borja. Gandia
Eva Gil Tomás	H. Francesc de Borja. Gandia
Leyre Jorquer Vidal	H. Francesc de Borja. Gandia
Marina Llopis Sanchis	H. Francesc de Borja. Gandia
M Ángeles Martínez Pascual	H. Francesc de Borja. Gandia
Alvaro Navarro Batet	H. Francesc de Borja. Gandia
Mari Amparo Perea Ribis	H. Francesc de Borja. Gandia
Ricardo Peris Sanchez	H. Francesc de Borja. Gandia
José Manuel Querol Ribelles	H. Francesc de Borja. Gandia
Silvia Rodriguez Mercadal	H. Francesc de Borja. Gandia
Ana Ventura Esteve	H. Francesc de Borja. Gandia
Jorge Andrés Soler	H. G. U. de Castellón. Castellón de la Plana
Marián Bennasar Remolar	H. G. U. de Castellón. Castellón de la Plana
Alejandro Cardenal Álvarez	H. G. U. de Castellón. Castellón de la Plana
Daniela Díaz Carlotti	H. G. U. de Castellón. Castellón de la Plana
María José Esteve Gimeno	H. G. U. de Castellón. Castellón de la Plana
Sergio Fabra Juana	H. G. U. de Castellón. Castellón de la Plana
Paula García López	H. G. U. de Castellón. Castellón de la Plana
María Teresa Guinot Soler	H. G. U. de Castellón. Castellón de la Plana
Daniela Palomo de la Sota	H. G. U. de Castellón. Castellón de la Plana
Guillem Pascual Castellanos	H. G. U. de Castellón. Castellón de la Plana
Ignacio Pérez Catalán	H. G. U. de Castellón. Castellón de la Plana
Celia Roig Martí	H. G. U. de Castellón. Castellón de la Plana
Paula Rubert Monzó	H. G. U. de Castellón. Castellón de la Plana
Javier Ruiz Padilla	H. G. U. de Castellón. Castellón de la Plana
Nuria Tornador Gaya	H. G. U. de Castellón. Castellón de la Plana
Jorge Usó Blasco	H. G. U. de Castellón. Castellón de la Plana
Gloria María Alonso Claudio	C. A. U. de Salamanca. Salamanca
Víctor Barreales Rodríguez	C. A. U. de Salamanca. Salamanca
Cristina Carbonell Muñoz	C. A. U. de Salamanca. Salamanca
Adela Carpio Pérez	C. A. U. de Salamanca. Salamanca
María Victoria Coral Orbes	C. A. U. de Salamanca. Salamanca
Daniel Encinas Sánchez	C. A. U. de Salamanca. Salamanca
Sandra Inés Revuelta	C. A. U. de Salamanca. Salamanca
Miguel Marcos Martín	C. A. U. de Salamanca. Salamanca
José Ignacio Martín González	C. A. U. de Salamanca. Salamanca
José Ángel Martín Oterino	C. A. U. de Salamanca. Salamanca
Leticia Moralejo Alonso	C. A. U. de Salamanca. Salamanca
Sonia Peña Balbuena	C. A. U. de Salamanca. Salamanca
María Luisa Pérez García	C. A. U. de Salamanca. Salamanca
Ana Ramon Prados	C. A. U. de Salamanca. Salamanca
Beatriz Rodríguez-Alonso	C. A. U. de Salamanca. Salamanca
Ángela Romero Alegría	C. A. U. de Salamanca. Salamanca
Maria Sanchez Ledesma	C. A. U. de Salamanca. Salamanca
Rosa Juana Tejera Pérez	C. A. U. de Salamanca. Salamanca
Virginia Herrero García	Hospital Doctor José Molina Orosa. Arrecife Lanzarote
Berta Román Bernal	Hospital Doctor José Molina Orosa. Arrecife Lanzarote
Jon Cabrejas Ugartondo	H. U. del Sureste. Arganda del Rey
Ana Belén Mancebo Plaza	H. U. del Sureste. Arganda del Rey
Arturo Noguerado Asensio	H. U. del Sureste. Arganda del Rey
Bethania Pérez Alves	H. U. del Sureste. Arganda del Rey
Natalia Vicente López	H. U. del Sureste. Arganda del Rey
Ana Alberich Conesa	Hospital de Palamós. Palamós
Mari Cruz Almendros Rivas	Hospital de Palamós. Palamós
Miquel Hortos Alsina	Hospital de Palamós. Palamós
José Marchena Romero	Hospital de Palamós. Palamós
Anabel Martin-Urda Diez-Canseco	Hospital de Palamós. Palamós
Pablo Guisado Vasco	H. U. Quironsalud Madrid. Pozuelo de Alarcón. Madrid
Ana Roda Santacruz	H. U. Quironsalud Madrid. Pozuelo de Alarcón. Madrid
Ana Valverde Muñoz	H. U. Quironsalud Madrid. Pozuelo de Alarcón. Madrid
Francisco Epelde	H. Parc Tauli. Sabadell
Isabel Torrente	H. Parc Tauli. Sabadell
Mª José Esteban Giner.	H. Virgen de los Lirios. Alcoy. Alicante
Xjoylin Teresita Egües Torres	Hospital Clínico Universitario de Valladolid. Valladolid
Sara Gutiérrez González	Hospital Clínico Universitario de Valladolid. Valladolid
Cristina Novoa Fernández	Hospital Clínico Universitario de Valladolid. Valladolid
Pablo Tellería Gómez	Hospital Clínico Universitario de Valladolid. Valladolid
Carmen Cortés Saavedra	H. G. U. de Elda. Elda
Jennifer Fernández Gómez	H. G. U. de Elda. Elda
Borja González López	H. G. U. de Elda. Elda
María Soledad Hernández Garrido Ana Isabel López Amorós	H. G. U. de Elda. Elda
Santiago López Gil	H. G. U. de Elda. Elda
Maria de los Reyes Pascual Pérez	H. G. U. de Elda. Elda
Nuria Ramírez Perea	H. G. U. de Elda. Elda
Andrea Torregrosa García	H. G. U. de Elda. Elda
José López Castro	Hospital Público de Monforte de Lemos. Monforte de Lemos
Manuel Lorenzo López Reboiro	Hospital Público de Monforte de Lemos. Monforte de Lemos
Thamar Capel Astrua	H. Virgen del Mar. Madrid
Paola Tatiana Garcia Giraldo	H. Virgen del Mar. Madrid
Maria Jesús González Juárez	H. Virgen del Mar. Madrid
Victoria Marquez Fernandez	H. Virgen del Mar. Madrid
Ada Viviana Romero Echevarry	H. Virgen del Mar. Madrid
Vanesa Alende Castro	Hospital do Salnes. Vilagarcía de Arousa
Ana María Baz Lomba	Hospital do Salnes. Vilagarcía de Arousa
Ruth Brea Aparicio	Hospital do Salnes. Vilagarcía de Arousa
Marta Fernandez Morales	Hospital do Salnes. Vilagarcía de Arousa
Jesús Manuel Fernández Villar	Hospital do Salnes. Vilagarcía de Arousa
María Teresa López Monteagudo	Hospital do Salnes. Vilagarcía de Arousa
Cristina Pérez García	Hospital do Salnes. Vilagarcía de Arousa
Lorena Rodríguez Ferreira	Hospital do Salnes. Vilagarcía de Arousa
Diana Sande Llovo	Hospital do Salnes. Vilagarcía de Arousa
Maria Begoña Valle Feijoo	Hospital do Salnes. Vilagarcía de Arousa
Hector Meijide Miguez	Hospital Quironsalud A Coruña. A Coruña
Paloma Agudo de Blas	H. U. 12 de Octubre. Madrid
Coral Arévalo Cañas	H. U. 12 de Octubre. Madrid
Blanca Ayuso	H. U. 12 de Octubre. Madrid
José Bascuñana Morejón	H. U. 12 de Octubre. Madrid
Samara Campos Escudero	H. U. 12 de Octubre. Madrid
María Carnevali Frías	H. U. 12 de Octubre. Madrid
Santiago Cossio Tejido	H. U. 12 de Octubre. Madrid
Borja de Miguel Campo	H. U. 12 de Octubre. Madrid
Carmen Díaz Pedroche	H. U. 12 de Octubre. Madrid
Raquel Diaz Simon	H. U. 12 de Octubre. Madrid
Ana García Reyne	H. U. 12 de Octubre. Madrid
Lucia Jorge Huerta	H. U. 12 de Octubre. Madrid
Antonio Lalueza Blanco	H. U. 12 de Octubre. Madrid
Jaime Laureiro Gonzalo	H. U. 12 de Octubre. Madrid
Jaime Lora-Tamayo	H. U. 12 de Octubre. Madrid
Carlos Lumbreras Bermejo	H. U. 12 de Octubre. Madrid
Guillermo Maestro de la Calle	H. U. 12 de Octubre. Madrid
Barbara Otero Perpiña	H. U. 12 de Octubre. Madrid
Diana Paredes Ruiz	H. U. 12 de Octubre. Madrid
Marcos Sánchez Fernández	H. U. 12 de Octubre. Madrid
Javier Tejada Montes	H. U. 12 de Octubre. Madrid
Ana GARCÍA-REYNE	H. U. 12 de Octubre. Madrid
Guillermo MAESTRO DE LA CALLE	H. U. 12 de Octubre. Madrid
Jaime CRUZ-ROJO	Data Science Unit, Research Institute Hospital 12 de Octubre
Pablo SERRANO-BALAZOTE	Data Science Unit, Research Institute Hospital 12 de Octubre
José Luis BERNAL-SOBRINO	Data Science Unit, Research Institute Hospital 12 de Octubre
Juan Luis CRUZ-BERMUDEZ	Data Science Unit, Research Institute Hospital 12 de Octubre
Víctor QUIROS-GONZALEZ	Data Science Unit, Research Institute Hospital 12 de Octubre
María Teresa GARCÍA-MORALES	Research Institute Hospital 12 de Octubre (imas+12)
David LORA	Research Institute Hospital 12 de Octubre (imas+12)
Homero Luis Puello Galarcio ,	San Antonio de Padua Hospital, La Plata, Huila, Colombia
Carlos Mario Perdomo Pérez	San Antonio de Padua Hospital, La Plata, Huila, Colombia
Brenda Taboada Ovando.	Internal Medicine Service, Hospital Santa Cruz - Caja Petrolera de Salud, Santa Cruz de la Sierra, Bolivia
Milagros Báez	Clinical Medicine service, Hospital Británico of Buenos Aires, Buenos Aires, Argentina
Fiorella Laudani	Clinical Medicine service, Hospital Británico of Buenos Aires, Buenos Aires, Argentina
Camila Bosch	Clinical Medicine service, Hospital Británico of Buenos Aires, Buenos Aires, Argentina
Paula Calello	Clinical Medicine service, Hospital Británico of Buenos Aires, Buenos Aires, Argentina
Leonardo Vasta	Hospital Vélez Sarsfield, Buenos Aires, Argentina
Marcos Zec Baskarad	Hospital Vélez Sarsfield, Buenos Aires, Argentina
Melody Salazar Arancibia	Hospital Vélez Sarsfield, Buenos Aires, Argentina
Erwin Vergara Soto	Hospital Vélez Sarsfield, Buenos Aires, Argentina
Matías Mirofsky	Hospital Municipal de Agudos Dr. Leónidas Lucero, Bahía Blanca
Ricardo Valentini	CEMIC, Ciudad de Buenos Aires
Verónica A. Peuchot	Hospital Italiano de Buenos Aires, Ciudad de Buenos Aires
Luis A. Cámera	Hospital Italiano de Buenos Aires, Ciudad de Buenos Aires
Marcelo Zylberman	Hospital General de Agudos Dr. Cosme Argerich
Mariana Scarabino	Sanatorio Dr. Julio Méndez, Ciudad de Buenos Aires
Gastón Figueroa	Sanatorio Dr. Julio Méndez, Ciudad de Buenos Aires
Pamela Puccio Saez	Sanatorio Dr. Julio Méndez, Ciudad de Buenos Aires
Wanda Rojas Giménez	Sanatorio Dr. Julio Méndez, Ciudad de Buenos Aires
Matias Giovanelli	Sanatorio Dr. Julio Méndez, Ciudad de Buenos Aires
Lucía Mercedes García	Sanatorio Dr. Julio Méndez, Ciudad de Buenos Aires
Rocío Cáceres	Sanatorio Dr. Julio Méndez, Ciudad de Buenos Aires
Juan Ignacio Cantilo	Sanatorio Dr. Julio Méndez, Ciudad de Buenos Aires
Anabella Gotta	Hospital Central de San Isidro, Provincia de Buenos Aires
Clarisa Taffarel	Hospital Central de San Isidro, Provincia de Buenos Aires
Ramiro Larrea	Hospital Central de San Isidro, Provincia de Buenos Aires
Karen M. Waisten	Clínica Zabala, Ciudad de Buenos Aires
Maria Claudia Bruno	Clínica Zabala, Ciudad de Buenos Aires
Pablo M. Gutiérrez Fernandez	Clínica Zabala, Ciudad de Buenos Aires
Ana M. Cantillo García	Sanatorio Modelo de Caseros, Provincia de Buenos Aires
Jhon A. Burgos Gomez	Sanatorio Modelo de Caseros, Provincia de Buenos Aires
Maria del Carmen Murolo	Sanatorio Modelo de Caseros, Provincia de Buenos Aires
Fernando M. Ross	Clínica Santa Isabel, Ciudad de Buenos Aires
Andres Vilela	Clínica Santa Isabel, Ciudad de Buenos Aires
Paola Huerta	Clínica Santa Isabel, Ciudad de Buenos Aires
Gabriel Mauriño Camacho	Clínica Santa Isabel, Ciudad de Buenos Aires
Diego Caruso	Unidad Asistencial César Milstein, Ciudad de Buenos Aires
Maria P. Izaguirre	Unidad Asistencial César Milstein, Ciudad de Buenos Aires
María C. Garbarino	Hospital General de Agudos Dr. Cosme Argerich, Ciudad de Buenos Aires
Malena Ines Viola	Hospital General de Agudos Dr. Cosme Argerich, Ciudad de Buenos Aires
Leticia Fornasari	Hospital General de Agudos Dr. Cosme Argerich, Ciudad de Buenos Aires
María Julia Di Rado	Hospital General de Agudos Dr. Cosme Argerich, Ciudad de Buenos Aires
Diego Brossio	Hospital General de Agudos Dr. Enrique Tornú, Ciudad de Buenos Aires
Juan Manuel Bertomeu	Hospital General de Agudos Dr. Enrique Tornú, Ciudad de Buenos Aires
Andrea Vazquez	Sanatorio Güemes, Ciudad de Buenos Aires
Solange Robino	Sanatorio Güemes, Ciudad de Buenos Aires
Pablo Marchetti	Sanatorio Güemes, Ciudad de Buenos Aires
Adriana Romani	Hospital Interzonal General de Agudos Presidente Perón, Avellaneda, Provincia de Buenos Aires
Esther V. Jalife	Hospital Interzonal General de Agudos Presidente Perón, Avellaneda, Provincia de Buenos Aires
Daniela Federico	Hospital Interzonal General de Agudos Presidente Perón, Avellaneda, Provincia de Buenos Aires
Horacio Lopez Alegre	Hospital Interzonal General de Agudos Presidente Perón, Avellaneda, Provincia de Buenos Aires
Joaquín Elizalde	Hospital Interzonal General de Agudos Presidente Perón, Avellaneda, Provincia de Buenos Aires
Natalia Torres	Sanatorio Anchorena, Ciudad de Buenos Aires
Julia Brutti	Sanatorio Anchorena, Ciudad de Buenos Aires
Bárbara A. Bellido Pasaniuk	Sanatorio Ramón Cereijo, Ciudad de Buenos Aires
Marco A. Quino Copa	Sanatorio Ramón Cereijo, Ciudad de Buenos Aires
Diego D. Sanchez	Sanatorio Ramón Cereijo, Ciudad de Buenos Aires
Lucila Carosella	CEMIC Saavedra, Ciudad de Buenos Aires
Maria Florencia Cáceres	CEMIC Saavedra, Ciudad de Buenos Aires
Gina Campestri	CEMIC Saavedra, Ciudad de Buenos Aires
Tomás Rivero Equiza	CEMIC Saavedra, Ciudad de Buenos Aires
Maria Tadic	Hospital Dr. Ramón Carrillo, Provincia de Buenos Aires
Emilse Carrizo	Hospital Dr. Ramón Carrillo, Provincia de Buenos Aires
Valeria Dellamea	Hospital del Área Programática de Choele Choel, Río Negro
Pedro L. Marquez Anzola	Hospital del Área Programática de Choele Choel, Río Negro
José Adonis Daher	Hospital General de Agudos Donación Francisco Santojanni, Ciudad de Buenos Aires
Jorge H. Chinen	Hospital General de Agudos Donación Francisco Santojanni, Ciudad de Buenos Aires
Gustavo Elicabe	Clínica Pueyrredón, Provincia de Buenos Aires
Juan M. Rivarola	Clínica Pueyrredón, Provincia de Buenos Aires
Brenda Berenice Monge ,	Establecimiento Asistencial Hospital Dr. Lucio Molas, La Pampa
Claudio A. Zapata	Establecimiento Asistencial Hospital Dr. Lucio Molas, La Pampa
Jaime R. Del Valle Gomez	Hospital Italiano de Córdoba, Córdoba
Francisco Vogliotti	Hospital Italiano de Córdoba, Córdoba
Marcelo Yorio	Hospital Italiano de Córdoba, Córdoba
Ana C. Lopez	Hospital Fernando Rocha, Río Negro
Mabel B. Martinez	Hospital Fernando Rocha, Río Negro
Violeta Raffo	Hospital Municipal de Vicente López, Provincia de Buenos Aires
Mónica Buono	Hospital Municipal de Vicente López, Provincia de Buenos Aires
José Pizzorno	Hospital Ángela Iglesia de Llano, Corrientes
Andrea Prieto	Clínica Viedma, Río Negro
Silvina N. Andre	Hospital Privado del Sur, Provincia de Buenos Aires
Gabriela V. Campos	Hospital Privado del Sur, Provincia de Buenos Aires
Cristián Panigadi ,	Hospital de Agudos Paroissien, Provincia de Buenos Aires
Hugo Milione	Hospital de Agudos Paroissien, Provincia de Buenos Aires
Catalina Mosna	Hospital de la Asociación Médica, Provincia de Buenos Aires
Mauricio Martínez	Hospital de la Asociación Médica, Provincia de Buenos Aires
María Martina Calvo Zarlenga	Clínica La Pequeña Familia, Provincia de Buenos Aires
Mauricio Fiori	Clínica La Pequeña Familia, Provincia de Buenos Aires
Marcelo Falcón	Hospital SAMIC de Eldorado, Misiones
Laura Arslanian	Hospital Artémides Zatti, Río Negro
Gabriel Erbiti	Clínica Centro Junín, Provincia de Buenos Aires
Diana Ferreño	Hospital General de Agudos Dr. Teodoro Álvarez, Ciudad de Buenos Aires
Daniel E. Alvarez	Hospital General de Agudos Dr. Teodoro Álvarez, Ciudad de Buenos Aires
Sandra Garcia H. Urruti	Hospital General de Agudos Dr. Teodoro Álvarez, Ciudad de Buenos Aires
Laura Cani	Hospital General de Agudos Dr. Dalmacio Vélez Sarsfield, Ciudad de Buenos Aires
Florencia Silveyra	Hospital General de Agudos Dr. Dalmacio Vélez Sarsfield, Ciudad de Buenos Aires
Cecilia Kholi	Hospital Zonal de Trelew Adolfo Margara, Chubut
Ana Pedretti	Hospital Italiano de Buenos Aires, Ciudad de Buenos Aires
Bernardo Martinez	Hospital Italiano de Buenos Aires, Ciudad de Buenos Aires
Carlos Otero	Hospital Italiano de Buenos Aires, Ciudad de Buenos Aires
Carolina Vazquez	Hospital Italiano de Buenos Aires, Ciudad de Buenos Aires
Diego H. Giunta	Hospital Italiano de Buenos Aires, Ciudad de Buenos Aires
Diego Sanchez Thomas	Hospital Italiano de Buenos Aires, Ciudad de Buenos Aires
Juan E. San Roman	Hospital Italiano de Buenos Aires, Ciudad de Buenos Aires
Fernando Vazquez	Hospital Italiano de Buenos Aires, Ciudad de Buenos Aires
Gabriela Blugerman	Hospital Italiano de Buenos Aires, Ciudad de Buenos Aires
Hernan Michelangelo	Hospital Italiano de Buenos Aires, Ciudad de Buenos Aires
Ignacio Jauregui	Hospital Italiano de Buenos Aires, Ciudad de Buenos Aires
Jorge Sinner	Hospital Italiano de Buenos Aires, Ciudad de Buenos Aires
Gabriel Funtowicz	Hospital Italiano de Buenos Aires, Ciudad de Buenos Aires
Lucas Fernandez Otero	Hospital Italiano de Buenos Aires, Ciudad de Buenos Aires
Marcelo Vallone	Hospital Italiano de Buenos Aires, Ciudad de Buenos Aires
Paula Gutierrez	Hospital Italiano de Buenos Aires, Ciudad de Buenos Aires
Vanina Stanek	Hospital Italiano de Buenos Aires, Ciudad de Buenos Aires
Marcos J. Las Heras	Hospital Italiano de Buenos Aires, Ciudad de Buenos Aires
Marisa Del Lujan Sanchez	Hospital Italiano de Buenos Aires, Ciudad de Buenos Aires
